# Supplementary material for: Integration of simulated annealing into pigeon inspired optimizer algorithm for feature selection in network intrusion detection systems
Source: PeerJ Comput Sci. 2024 Jul 16;10:e2176. doi: 10.7717/peerj-cs.2176 (PMC11322994; doi:10.7717/peerj-cs.2176)
Supplement: Supplemental Information 1 [file peerj-cs-10-2176-s001.zip]

Archive with 13 entries (12 files):
- raw data/CIC-IDS-2017.xlsx
- raw data/NSL-KDD.xlsx
- raw data/UNSW-NB15.xlsx
- SABPIO-code/__pycache__/
- SABPIO-code/__pycache__/FeatureSubsetValidation.cpython-311.pyc
- SABPIO-code/__pycache__/PigeonClass.cpython-311.pyc
- SABPIO-code/__pycache__/preandfunc.cpython-311.pyc
- SABPIO-code/__pycache__/SABPIOFeatureSelect.cpython-311.pyc
- SABPIO-code/FeatureSubsetValidation.py
- SABPIO-code/PigeonClass.py
- SABPIO-code/preandfunc.py
- SABPIO-code/run.py
- SABPIO-code/SABPIOFeatureSelect.py
