# Supplementary material for: Integration of simulated annealing into pigeon inspired optimizer algorithm for feature selection in network intrusion detection systems
Source: PeerJ Comput Sci. 2024 Jul 16;10:e2176. doi: 10.7717/peerj-cs.2176 (PMC11322994; doi:10.7717/peerj-cs.2176)
Supplement: Supplemental Information 1 [file peerj-cs-10-2176-s001.zip › SABPIO-code/FeatureSubsetValidation.py]

from PigeonClass import CompositePigeon
from preandfunc import acc__f_score

def f(value):
    return "{0:.3f}".format(value)

def test():
    pg = CompositePigeon(True)
    for i in range(0, len(pg.x())):
        pg.update_one_x_to_zero(i)
        pg.update_one_x(i)

    # #UNSW
    # #SABPIO [3, 4, 8, 9, 28, 33]
    # pg.update_one_x(2)
    # pg.update_one_x(3)
    # pg.update_one_x(7)
    # pg.update_one_x(8)
    # pg.update_one_x(27)
    # pg.update_one_x(32)

    # #CPIO [3, 4, 8, 12, 29]
    # pg.update_one_x(2)
    # pg.update_one_x(3)
    # pg.update_one_x(7)
    # pg.update_one_x(11)
    # pg.update_one_x(28)

    # # SPIO [3, 8, 9, 11, 12, 23, 26, 27, 28, 31, 38, 39, 40, 43]
    # pg.update_one_x(2)
    # pg.update_one_x(7)
    # pg.update_one_x(8)
    # pg.update_one_x(10)
    # pg.update_one_x(11)
    # pg.update_one_x(22)
    # pg.update_one_x(25)
    # pg.update_one_x(26)
    # pg.update_one_x(27)
    # pg.update_one_x(30)
    # pg.update_one_x(37)
    # pg.update_one_x(38)
    # pg.update_one_x(39)
    # pg.update_one_x(42)

    # # ARM [5, 10, 11, 18, 19, 22, 24, 32, 35, 40, 41]
    # # A hybrid feature selection for network intrusion detection systems: Central points
    # pg.update_one_x(4)
    # pg.update_one_x(10)
    # pg.update_one_x(11)
    # pg.update_one_x(18)
    # pg.update_one_x(19)
    # pg.update_one_x(22)
    # pg.update_one_x(24)
    # pg.update_one_x(32)
    # pg.update_one_x(35)
    # pg.update_one_x(40)
    # pg.update_one_x(41)

    # #PSO [4, 5, 8, 9, 11, 12, 17, 21, 23, 25, 27, 29, 31, 33, 35, 36, 37, 42, 43]
    # pg.update_one_x(3)
    # pg.update_one_x(4)
    # pg.update_one_x(7)
    # pg.update_one_x(8)
    # pg.update_one_x(10)
    # pg.update_one_x(11)
    # pg.update_one_x(16)
    # pg.update_one_x(20)
    # pg.update_one_x(22)
    # pg.update_one_x(24)
    # pg.update_one_x(26)
    # pg.update_one_x(28)
    # pg.update_one_x(30)
    # pg.update_one_x(32)
    # pg.update_one_x(34)
    # pg.update_one_x(35)
    # pg.update_one_x(36)
    # pg.update_one_x(41)
    # pg.update_one_x(42)

    # # XGBoost [3, 4, 5, 8, 9, 10, 11, 14, 15, 16, 25, 26, 28, 29, 32, 33, 35, 36, 42]
    # # Kasongo S M, Sun Y. Performance analysis of intrusion detection systems using a feature selection method on the UNSW-NB15 dataset[J]. Journal of Big Data, 2020, 7: 1-20.
    # pg.update_one_x(2)
    # pg.update_one_x(3)
    # pg.update_one_x(4)
    # pg.update_one_x(7)
    # pg.update_one_x(8)
    # pg.update_one_x(9)
    # pg.update_one_x(10)
    # pg.update_one_x(13)
    # pg.update_one_x(14)
    # pg.update_one_x(15)
    # pg.update_one_x(24)
    # pg.update_one_x(25)
    # pg.update_one_x(27)
    # pg.update_one_x(28)
    # pg.update_one_x(31)
    # pg.update_one_x(32)
    # pg.update_one_x(34)
    # pg.update_one_x(35)
    # pg.update_one_x(41)

    # NSL-KDD
    # # SABPIO [1, 2, 6, 7, 11, 13]
    # pg.update_one_x(0)
    # pg.update_one_x(1)
    # pg.update_one_x(5)
    # pg.update_one_x(6)
    # pg.update_one_x(10)
    # pg.update_one_x(12)

    # #CPIO [2,6,10,22,27]
    # pg.update_one_x(1)
    # pg.update_one_x(5)
    # pg.update_one_x(9)
    # pg.update_one_x(21)
    # pg.update_one_x(26)

    # #SPIO [1, 3, 4, 5, 6, 8, 10, 11, 12, 13, 14, 15, 17, 18, 27, 32, 36, 39, 41]
    # pg.update_one_x(0)
    # pg.update_one_x(2)
    # pg.update_one_x(3)
    # pg.update_one_x(4)
    # pg.update_one_x(5)
    # pg.update_one_x(7)
    # pg.update_one_x(9)
    # pg.update_one_x(10)
    # pg.update_one_x(11)
    # pg.update_one_x(12)
    # pg.update_one_x(13)
    # pg.update_one_x(14)
    # pg.update_one_x(16)
    # pg.update_one_x(17)
    # pg.update_one_x(26)
    # pg.update_one_x(31)
    # pg.update_one_x(35)
    # pg.update_one_x(38)
    # pg.update_one_x(40)

    # #IG [5,3,6,4,30,29,33,34]
    # pg.update_one_x(5)
    # pg.update_one_x(2)
    # pg.update_one_x(3)
    # pg.update_one_x(4)
    # pg.update_one_x(29)
    # pg.update_one_x(28)
    # pg.update_one_x(32)
    # pg.update_one_x(33)

    # # ARM [2,5,6,7,12,16,23,28,31,36,37]
    # pg.update_one_x(1)
    # pg.update_one_x(4)
    # pg.update_one_x(5)
    # pg.update_one_x(6)
    # pg.update_one_x(11)
    # pg.update_one_x(15)
    # pg.update_one_x(22)
    # pg.update_one_x(27)
    # pg.update_one_x(30)
    # pg.update_one_x(35)
    # pg.update_one_x(36)

    # # PSO [2, 3, 4, 5, 6, 7, 8, 9, 10, 11, 12, 13, 14, 15, 17, 18, 20, 21, 22, 23, 24, 25, 26, 27, 28, 29, 31, 32, 33, 34, 35, 36, 37, 38, 39, 40, 41]
    # pg.update_one_x(1)
    # pg.update_one_x(2)
    # pg.update_one_x(3)
    # pg.update_one_x(4)
    # pg.update_one_x(5)
    # pg.update_one_x(6)
    # pg.update_one_x(7)
    # pg.update_one_x(8)
    # pg.update_one_x(9)
    # pg.update_one_x(10)
    # pg.update_one_x(11)
    # pg.update_one_x(12)
    # pg.update_one_x(13)
    # pg.update_one_x(14)
    # pg.update_one_x(16)
    # pg.update_one_x(17)
    # pg.update_one_x(19)
    # pg.update_one_x(20)
    # pg.update_one_x(21)
    # pg.update_one_x(22)
    # pg.update_one_x(23)
    # pg.update_one_x(24)
    # pg.update_one_x(25)
    # pg.update_one_x(26)
    # pg.update_one_x(27)
    # pg.update_one_x(28)
    # pg.update_one_x(30)
    # pg.update_one_x(31)
    # pg.update_one_x(32)
    # pg.update_one_x(33)
    # pg.update_one_x(34)
    # pg.update_one_x(35)
    # pg.update_one_x(36)
    # pg.update_one_x(37)
    # pg.update_one_x(38)
    # pg.update_one_x(39)
    # pg.update_one_x(40)

    # CIC-IDS-2017
    # #SABPIO [0, 3, 10, 17, 37, 61, 66, 69]
    # pg.update_one_x(0)
    # pg.update_one_x(3)
    # pg.update_one_x(10)
    # pg.update_one_x(17)
    # pg.update_one_x(37)
    # pg.update_one_x(61)
    # pg.update_one_x(66)
    # pg.update_one_x(69)

    # #CPIO [0, 17, 36, 41, 69]
    # pg.update_one_x(0)
    # pg.update_one_x(17)
    # pg.update_one_x(36)
    # pg.update_one_x(41)
    # pg.update_one_x(69)

    # #SPIO [0, 2, 9, 11, 12, 17, 19, 22, 26, 28, 31, 36, 42, 43, 48, 51, 54, 55, 57, 59, 62, 64, 67, 68, 73, 74]
    # pg.update_one_x(0)
    # pg.update_one_x(2)
    # pg.update_one_x(9)
    # pg.update_one_x(11)
    # pg.update_one_x(12)
    # pg.update_one_x(17)
    # pg.update_one_x(19)
    # pg.update_one_x(22)
    # pg.update_one_x(26)
    # pg.update_one_x(28)
    # pg.update_one_x(31)
    # pg.update_one_x(36)
    # pg.update_one_x(42)
    # pg.update_one_x(43)
    # pg.update_one_x(48)
    # pg.update_one_x(51)
    # pg.update_one_x(54)
    # pg.update_one_x(55)
    # pg.update_one_x(57)
    # pg.update_one_x(59)
    # pg.update_one_x(62)
    # pg.update_one_x(64)
    # pg.update_one_x(67)
    # pg.update_one_x(68)
    # pg.update_one_x(73)
    # pg.update_one_x(74)

    # #BIC [2, 3, 4, 6, 7, 8, 9, 21, 22, 24, 25, 27, 28, 29, 37, 42, 66, 67, 72, 75, 76, 77]
    # pg.update_one_x(2)
    # pg.update_one_x(3)
    # pg.update_one_x(4)
    # pg.update_one_x(6)
    # pg.update_one_x(7)
    # pg.update_one_x(8)
    # pg.update_one_x(9)
    # pg.update_one_x(21)
    # pg.update_one_x(22)
    # pg.update_one_x(24)
    # pg.update_one_x(25)
    # pg.update_one_x(27)
    # pg.update_one_x(28)
    # pg.update_one_x(29)
    # pg.update_one_x(37)
    # pg.update_one_x(42)
    # pg.update_one_x(66)
    # pg.update_one_x(67)
    # pg.update_one_x(72)
    # pg.update_one_x(75)
    # pg.update_one_x(76)
    # pg.update_one_x(77)
        
    # #AdaBoost+EFS [1, 6, 7, 13, 15, 19, 21, 23, 27, 28, 29, 31, 37, 38, 42, 46, 47, 51, 52, 53, 63, 66, 67, 70, 77]
    # pg.update_one_x(1)
    # pg.update_one_x(6)
    # pg.update_one_x(7)
    # pg.update_one_x(13)
    # pg.update_one_x(15)
    # pg.update_one_x(19)
    # pg.update_one_x(21)
    # pg.update_one_x(23)
    # pg.update_one_x(27)
    # pg.update_one_x(28)
    # pg.update_one_x(29)
    # pg.update_one_x(31)
    # pg.update_one_x(37)
    # pg.update_one_x(38)
    # pg.update_one_x(42)
    # pg.update_one_x(46)
    # pg.update_one_x(47)
    # pg.update_one_x(51)
    # pg.update_one_x(52)
    # pg.update_one_x(53)
    # pg.update_one_x(63)
    # pg.update_one_x(66)
    # pg.update_one_x(67)
    # pg.update_one_x(70)
    # pg.update_one_x(77)

    # #IG [8, 9, 12, 13, 14, 18, 20, 22, 24, 26, 36, 39, 40, 41, 42, 52, 54, 55, 63, 65, 66, 67]
    # pg.update_one_x(8)
    # pg.update_one_x(9)
    # pg.update_one_x(12)
    # pg.update_one_x(13)
    # pg.update_one_x(14)
    # pg.update_one_x(18)
    # pg.update_one_x(20)
    # pg.update_one_x(22)
    # pg.update_one_x(24)
    # pg.update_one_x(26)
    # pg.update_one_x(36)
    # pg.update_one_x(39)
    # pg.update_one_x(40)
    # pg.update_one_x(41)
    # pg.update_one_x(42)
    # pg.update_one_x(52)
    # pg.update_one_x(54)
    # pg.update_one_x(55)
    # pg.update_one_x(63)
    # pg.update_one_x(65)
    # pg.update_one_x(66)
    # pg.update_one_x(67)

    # #WOA [1, 2, 4, 6, 11, 13, 15, 20, 22, 23, 25, 26, 31, 32, 33, 34, 36, 38, 39, 41, 46, 51, 52, 53, 55, 57, 58, 59, 64, 65, 68, 70, 72, 74, 77]
    # pg.update_one_x(1)
    # pg.update_one_x(2)
    # pg.update_one_x(4)
    # pg.update_one_x(6)
    # pg.update_one_x(11)
    # pg.update_one_x(13)
    # pg.update_one_x(15)
    # pg.update_one_x(20)
    # pg.update_one_x(22)
    # pg.update_one_x(23)
    # pg.update_one_x(25)
    # pg.update_one_x(26)
    # pg.update_one_x(31)
    # pg.update_one_x(38)
    # pg.update_one_x(39)
    # pg.update_one_x(41)
    # pg.update_one_x(46)
    # pg.update_one_x(51)
    # pg.update_one_x(52)
    # pg.update_one_x(53)
    # pg.update_one_x(55)
    # pg.update_one_x(57)
    # pg.update_one_x(58)
    # pg.update_one_x(59)
    # pg.update_one_x(64)
    # pg.update_one_x(65)
    # pg.update_one_x(68)
    # pg.update_one_x(70)
    # pg.update_one_x(72)
    # pg.update_one_x(74)
    # pg.update_one_x(77)

    for i in range(1, 101):
        pg.fitness()
        acc, f_score, precision = acc__f_score(pg.x())
        print(i, "tpr = ", f(pg.tpr), "\tfpr = ", f(pg.fpr), "  ", "\tfitness = ", pg.fitness(
        ), '\tacc = '+str(acc) + '\tf_score = ' + str(f_score) + '\tprecision = ' + str(precision))
