# Supplementary material for: Integration of simulated annealing into pigeon inspired optimizer algorithm for feature selection in network intrusion detection systems
Source: PeerJ Comput Sci. 2024 Jul 16;10:e2176. doi: 10.7717/peerj-cs.2176 (PMC11322994; doi:10.7717/peerj-cs.2176)
Supplement: Supplemental Information 1 [file peerj-cs-10-2176-s001.zip › SABPIO-code/preandfunc.py]

import pandas as pd
from sklearn.tree import DecisionTreeClassifier
from sklearn.ensemble import RandomForestClassifier
from sklearn.metrics import recall_score, accuracy_score, f1_score, precision_score
import time

classifier = DecisionTreeClassifier()
classifier2 = RandomForestClassifier(n_estimators=5)
training_file_name = 'data/UNSW/train_normalized.csv'
testing_file_name = 'data/UNSW/test_normalized.csv'

R = 0.09
np = 64
number_of_iterations = 100
U = 1
L = 0

# 模拟退火参数
initial_temperature = 1000  # 初始温度
stopping_temperature = 1  # 停止温度
annealing_iterations = 100  # 退火内循环次数


def get_number_of_inputs():
    global number_of_inputs
    return number_of_inputs


def initialization():
    global data_train, data_test, target_train, target_test, number_of_inputs

    train_set = pd.read_csv(training_file_name)
    test_set = pd.read_csv(testing_file_name)

    number_of_inputs = len(train_set.columns) - 1

    data_train = train_set.iloc[:, :number_of_inputs]
    target_train = train_set.iloc[:, number_of_inputs]

    data_test = test_set.iloc[:, :number_of_inputs]
    target_test = test_set.iloc[:, number_of_inputs]


def get_select(px):
    select = []
    for i, xi in enumerate(px):
        if xi >= .5:
            select.append(i)
    return select


def calc_fitness(px):
    select = []
    for i, xi in enumerate(px):
        if xi >= .5:
            select.append(i)
    if len(select) == 0:
        return 0, 1, 0

    td = data_train.iloc[:, select]
    dt = data_test.iloc[:, select]

    # classifier = GaussianNB()
    # classifier = RandomForestClassifier(n_estimators=10)

    pred = classifier.fit(td, target_train).predict(dt)
    r = recall_score(target_test, pred, average=None)
    return r[0], (1 - r[1]), len(select)


def acc__f_score(px):
    select = []
    for i, xi in enumerate(px):
        if xi >= .5:
            select.append(i)
    if len(select) == 0:
        return 0, 1, 0

    td = data_train.iloc[:, select]
    dt = data_test.iloc[:, select]

    classifier.fit(td, target_train)

    pred = classifier.predict(dt)
    acc = accuracy_score(target_test, pred)
    f_score = f1_score(target_test, pred, average='macro')
    precision = precision_score(target_test, pred)

    # print('trainTime:'+str(time_elapsed_train)+'\ttestTime:'+str(time_elapsed_test))
    return acc, f_score, precision


def get_attr(px):
    select = []
    for i, xi in enumerate(px):
        if xi >= .5:
            select.append(i)
    return select
# x = kddcup.iloc[:, :41]
# return x.columns
