# Supplementary material for: Integration of simulated annealing into pigeon inspired optimizer algorithm for feature selection in network intrusion detection systems
Source: PeerJ Comput Sci. 2024 Jul 16;10:e2176. doi: 10.7717/peerj-cs.2176 (PMC11322994; doi:10.7717/peerj-cs.2176)
Supplement: Supplemental Information 1 [file peerj-cs-10-2176-s001.zip › SABPIO-code/run.py]

from preandfunc import initialization
from SABPIOFeatureSelect import SABPIO
from FeatureSubsetValidation import test


initialization()
# test()
SABPIO()
