# Supplementary material for: Integration of simulated annealing into pigeon inspired optimizer algorithm for feature selection in network intrusion detection systems
Source: PeerJ Comput Sci. 2024 Jul 16;10:e2176. doi: 10.7717/peerj-cs.2176 (PMC11322994; doi:10.7717/peerj-cs.2176)
Supplement: Supplemental Information 1 [file peerj-cs-10-2176-s001.zip › SABPIO-code/SABPIOFeatureSelect.py]

from PigeonClass import  CompositePigeon
from preandfunc import np,number_of_iterations, initial_temperature, stopping_temperature, annealing_iterations, acc__f_score, get_select
import copy
import math
import random as rand

def f(value):
    return "{0:.3f}".format(value)

def find_best(pop):
    pg = None
    for p in pop:
        if (not pg) or (pg.fitness() > p.fitness()):
            pg = p
    return pg

def SABPIO():
    file = open('fitness.txt', 'w')

    pop = list()

    for i in range(0, np):
        pop.append(CompositePigeon(True))

    pg = find_best(pop)
    gb = copy.deepcopy(pg)

    file.write('global\tbest\r\n')
    file.write(str(gb.fitness()) + '\t' + str(pg.fitness()) + '\r\n')

    for iterations in range(1, number_of_iterations+1):
        n_pop = set()
        for p in pop:
            p.update_velocity_and_path(pg, iterations)
            if n_pop.__contains__(p):
                p.mutate(0.2)
            n_pop.add(p)

        while len(n_pop) < np:
            n_pop.add(CompositePigeon(True))
            print('Error')

        pop = n_pop
        pg = find_best(pop)

        for i in range(0, annealing_iterations):
            new_p = pg
            new_p.update_one_x(rand.randint(0, len(new_p.x())-1))

            # 概率接收新解
            if (new_p.fitness() < pg.fitness()):
                pg = copy.deepcopy(new_p)
                break
            else:
                po = math.exp(-(1-(new_p.fitness() - pg.fitness())) *
                              (2*(iterations - 1) / annealing_iterations))
                if po > 1 or po < 0:
                    continue
                if po > rand.uniform(0, 1):
                    pg = copy.deepcopy(new_p)
                    break

        # l_pop = list(pop)
        # for i in range(0, annealing_iterations):
        #     rand_pindex = rand.randint(0, np-1)  # 随机鸽子index
        #     new_p = l_pop[rand_pindex]
        #     new_p.update_one_x(rand.randint(0, len(new_p.x())-1))

        #     # 概率接收新解
        #     if (new_p.fitness() <
        #         pg.fitness()):
        #         pg = copy.deepcopy(new_p)
        #     else:
        #         po = math.exp(-(1-(new_p.fitness() - pg.fitness())) *
        #                        (2*(iterations - 1) / annealing_iterations))
        #         if po > 1 or po < 0:
        #             continue
        #         if po > rand.uniform(0, 1):
        #             pg = copy.deepcopy(new_p)
        #             break

        if pg.fitness() < gb.fitness():
            gb = copy.deepcopy(pg)

        avgfit = 0
        for p in pop:
            avgfit = avgfit + p.fitness()

        avgfit = avgfit/len(pop)

        attr = gb.attr()
        print(iterations, " [tpr = ", f(gb.tpr), ", fpr = ", f(gb.fpr), "] a = ", attr, ",fitness = ", gb.fitness(), " ("+str(len(attr))+"), ", "[tpr = ", f(pg.tpr), ", fpr = ", f(pg.fpr),
              "] a = ", len(pg.attr()), ",fitness = ", pg.fitness())

        file.write(str(gb.fitness()) + '\t' +
                   str(pg.fitness()) + '\t' + str(avgfit) + '\r\n')

    print("--------------------------------")

    pop = list(pop)
    iterations = 1
    nnp = np

    while nnp > 2:
        xc = CompositePigeon.desirable_destination_center(pop, nnp)
        for i in range(0, nnp):
            pop[i].update_path(xc)
        pg = find_best(pop)
        if pg.fitness() < gb.fitness():
            gb = copy.deepcopy(pg)
        attr = gb.attr()
        print(" [tpr = ", f(gb.tpr), ", fpr = ", f(gb.fpr), "] a = ", attr, " (" + str(len(attr)) + "), ", "[tpr = ", f(pg.tpr),
              ", fpr = ", f(pg.fpr),
              "] a = ", len(pg.attr()))
        nnp = math.ceil(nnp * 0.8 * math.exp(-iterations/math.log(np, 2)))
        file.write(str(gb.fitness()) + '\t' + str(pg.fitness()) + '\r\n')
        iterations += 1

    acc, f_score, precision = acc__f_score(gb.x())
    print('acc = '+str(acc) + '\tf_score=' +
          str(f_score) + '\tprecision=' + str(precision))
    file.close()
