# Supplementary material for: Integration of simulated annealing into pigeon inspired optimizer algorithm for feature selection in network intrusion detection systems
Source: PeerJ Comput Sci. 2024 Jul 16;10:e2176. doi: 10.7717/peerj-cs.2176 (PMC11322994; doi:10.7717/peerj-cs.2176)
Supplement: Supplemental Information 2 [file peerj-cs-10-2176-s002.zip]

Archive with 3 entries (3 files):
- CICIDS2017.csv
- NSL-KDD.csv
- UNSW-NB15.csv
